# Supplementary material for: Hyaluronic Acid/Chondroitin Sulfate-Based Dynamic Thiol–Aldehyde Addition Hydrogel: An Injectable, Self-Healing, On-Demand Dissolution Wound Dressing
Source: Materials (Basel). 2024 Jun 19;17(12):3003. doi: 10.3390/ma17123003 (PMC11205580; doi:10.3390/ma17123003)
Supplement: Supplementary file 1 [file materials-17-03003-s001.zip]

Archive with 1 entries (1 files):
- materials-2880270-supplementary.pdf
